# Supplementary material for: Evaluating the Impact of Elective Nodal Irradiation for Dogs With Oral Malignant Melanoma Undergoing Hypofractionated Radiotherapy
Source: Vet Comp Oncol. 2025 Jul 17;23(4):518–27. doi: 10.1111/vco.70005 (PMC12617689; doi:10.1111/vco.70005)
Supplement: Supplementary file 1 — Appendix S1. Supporting Information. [file VCO-23-518-s002.xlsx]

## Sheet: Patient data
Institution	Breed	Age at diagnosis (years)	Sex	BW (kg)	Tumor Location	Date of diagnosis	Method of diagnosis	MI (<4/10 hpf = 1, ≥4/10 hpf = 2)	MF/10 hpf	Tumor stage (WHO) at diagnosis	Tumor stage at RT start	Disease burden	Incidental (dental prophylaxis or annual exam finding)	Chest imaging?	Abdominal imaging? (AUS vs CT)	CT Skull?	LN Aspirate?	Surgery prior to RT?	Margins?	XRT Modality	Completed protocol?	Dose per Fraction (Gy)	Fractions/Course	Dose/Course	#Fx/week	Course #	First Fx	Last Fx	ENI?	Acute side effects?	Acute SE note (VRTOG v1.0 score, location)	Late side effects?	Late SE note (VRTOG v1.0 score, location)	Chemotherapy (Y/N)	Chemotherapy (if yes, what type for how long?)	Oncept (Y/N)	Date of progression or death	OPFS	PFS Censor (progression or death = 1, alive or lost to follow up = 0)	Local PD Y/N	Date Local PD	Local PFI	Local PFI censor (local PD and/or local therapy = 1, others = 0)	LN PD Y/N	Date LN PD	LNPFI	LN PFI censor (LN PD = 1, others = 0)	Distant PD Y/N	Date D-PD
1	Golden Retriever	9	SF	30.7	Tongue	2020-07-07	Histopathology	1	3	1	0	Microscopic	No	Yes (cxr)	Yes (CT)	Yes	Yes	Yes (rDVM)	Complete	IMRT		6	6	36	1	1	8/15/2014	9/19/2014	Yes	No		No		No		Yes	2015-11-13	455	1	Y	2015-11-13	455	1	N	N/A	455	0	N	N/A
1	Golden Retriever	11	SF	30.6	Mandible	2014-07-18	Histopathology	2	6	3	3	Macroscopic	Yes	Yes (CT)	Yes (AUS)	Yes	Yes	No		IMRT		6	6	36	1	1	8/14/2014	9/18/2014	Yes	No		No		Yes	Carboplatin x 1 (300 mg/m2)	Yes	2015-04-06	235	1	Y	2015-04-06	235	1	N	N/A	235	0	Y	2015-04-06
1	Chow	12	SF	21.5	Maxilla	2016-02-23	Histopathology	2	11	1	0	Microscopic	No	Yes (cxr)	Yes (AUS)	Yes	Yes	Yes (rDVM)	Narrow	3D-CRT		6	6	36	1	1	3/14/2016	4/18/2016	Yes	Yes	G1 MM	No		No		Yes	2017-04-17	399	1	N	N/A	605	0	Y	2017-06-19	462	1	Y	2017-04-17
1	Shar Pei	10	SF	24.2	Tongue	2016-03-24	Histopathology	2	10	1	1	Macroscopic	Yes	Yes (CT)	Yes (CT)	Yes	Yes	Yes (rDVM)	Narrow	3D-CRT		6	6	36	1	1	6/16/2016	7/21/2016	Yes	Yes	G1 skin	No		Yes	Carboplatin q3 wk concurrently (225 mg/m2)	Yes	2017-03-28	285	1	N	N/A	294	0	N	N/A	294	0	Y	2017-03-28
1	Mixed breed	13	CM	25.8	Maxila	2016-06-24	Histopathology	1	3	1		Macroscopic	Yes	Yes (cxr)	Yes (AUS)	Yes	Yes	Yes (rDVM)	Incomplete	IMRT		6	6	36	1	1	12/20/2016	1/31/2017	Yes	No		Yes	G1 skin, G1 eye	Yes	Carboplatin x 2 (300 mg/m2) prior to RT; chlorambucil and later toceranib post-RT	Yes	2018-05-02	498	1	Y	2018-05-02	498	1	N	N/A	569	0	Y	2018-05-02
1	Standard poodle	10	CM	28.6	Mandible	2016-12-12	Histopathology	1	2	1	0	Microscopic	Yes	Yes (CT)	Yes (CT)	Yes	Yes	Yes (rDVM)	Narrow	Manually calculated field		6	6	36	1	1	2/16/2017	3/30/2017	Yes	Yes	G2 skin, G2 MM	No		Yes	Multidrug chemotherapy for epiteliotropic lymphoma diagnosis	No	2018-04-14	422	1	N	N/A	422	0	N	N/A	422	0	N	N/A
1	Mixed breed	12	SF	19.5	Tongue	2017-02-01	Histopathology	2	14	2	0	Microscopic	Yes	Yes (cxr)	Yes (AUS)	No	Yes	Yes (rDVM)	Narrow	Manually calculated field		6	6	36	1	1	2/13/2017	3/22/2017	Yes	Yes	G2 skin	No		Yes		Yes	2019-06-05	842	1	N	N/A	842	0	N	N/A	842	0	N	N/A
1	Lab	10	CM	32	Maxilla	2017-02-22	Histopathology	2	8	1	0	Microscopic	No	Yes (CT)	Yes (AUS)	Yes	Yes	Yes (rDVM)		Manually calculated field		6	6	36	1	1	3/31/2017	5/5/2017	Yes	Yes	G2 skin	No		Yes	Carboplatin x 2 (300 mg/m2)	No	2017-07-23	114	1	Y	2017-07-23	114	1	N	N/A	114	0	N	N/A
1	Chow	10	SF	15.1	Tongue	2017-10-24	Histopathology			2	2	Macroscopic	Yes	Yes (cxr)	No	No	Yes	No		Manually calculated field		6	6	36	1	1	11/16/2017	12/21/2017	Yes	No		No		No		Yes	2018-01-05	50	1	N	N/A	151	0	N	N/A	151	0	Y	2018-01-05
1	Lab	11	CM	40.4	Mandible	2017-12-14	Histopathology	2	39	1	0	Microscopic	No	Yes (CT)	Yes (CT)	Yes	Yes	Yes		3D-CRT		6	6	36	1	1	3/2/2018	4/6/2018	Yes	Yes	G2 skin, G1 MM	Yes	G1 skin	No		Yes	2021-01-06	1041	0	N	N/A	1041	0	N	N/A	1041	0	N	N/A
1	Lab	9	M	40.3	Mandible	2017-07-21	Histopathology	2	60	1	0	Microscopic	No	Yes (cxr)	Yes (CT)	Yes	Yes	Yes (rDVM)		3D-CRT		6	6	36	1	1	3/6/2018	4/10/2018	Yes	Yes	G1 skin	No		Yes	Carboplatin x 1 (300 mg/m2)	Yes	2018-07-16	132	1	Y	2018-08-22	169	1	Y	2018-07-16	132	1	N	N/A
1	Corgi	7	SF	15.1	Soft palate	2017-12-18	Histopathology	2	37	3	0	Microscopic	No	Yes (CT)	Yes (CT)	Yes	Yes	Yes (rDVM)		3D-CRT		6	6	36	1	1	4/9/2018	5/21/2018	Yes	No		No		Yes	Carboplatin x 8 (300 mg/m2) concurrently	No	2019-04-05	361	1	Y	2019-04-05	361	1	N	N/A	426	0	Y	2019-04-05
1	Lab	10	CM	48.6	Soft palate	2018-06-01	Histopathology			1		Macroscopic	Yes	Yes (CT)	Yes (CT)	Yes	Yes	Yes (rDVM)		3D-CRT		6	6	36	1	1	8/1/2018	9/5/2018	Yes	No		No		No		Yes	2019-09-20	415	1	N	N/A	415	0	N	N/A	415	0	Y	2019-09-20
1	Pitbull	14	CM	23.1	Mandible	2018-10-25	Histopathology	2	20	2	0	Microscopic	No	Yes (CT)	Yes (CT)	Yes	Yes	Yes (rDVM)	Incomplete	3D-CRT		6	6	36	1	1	12/20/2018	1/25/2019	Yes	No		No		No		Yes	2019-02-26	68	1	Y	2/29/2019	68	1	N	N/A	197	0	N	N/A
1	Hound	10	CM	25.4	Maxilla	2019-10-17	Histopathology	2	15	1	0	Microscopic	No	Yes (CT)	Yes (CT)	Yes	No	Yes (rDVM)		3D-CRT		6	6	36	1	1	12/18/2019	1/22/2020	Yes	No		No		No		Yes	2021-01-13	392	0	N	N/A	392	0	N	N/A	392	0	N	N/A
1	Lab	9	CM	33	Maxilla	2019-10-11	Histopathology	2	18	2	0	Microscopic	Yes	Yes (CT)	Yes (CT)	Yes	Yes	Yes (rDVM)		3D-CRT		6	6	36	1	1	1/16/2020	2/20/2020	Yes	Yes	G2 MM	No		No		Yes	2021-01-12	362	0	N	N/A	362	0	N	N/A	362	0	N	N/A
1	Lab	9	SF	32.4	Maxilla	2020-05-13	Histopathology	2	75	2	2	Macroscopic	No	Yes (cxr)	No	No	Yes	No		Manually calculated field	No	6	6	36	1	1	7/8/2020	8/24/2020	Yes	Yes	G1 skin	No		No		Yes	2021-01-07	183	0	N	N/A	183	0	N	N/A	183	0	N	N/A
1	Terrier Mix	11	CM	7.1	Mandible	2020-12-28	Histopathology	2	8	1	0	Microscopic	Unknown	Yes (cxr)	No	Yes	Yes	Yes	Incomplete	Manually calculated field	Yes	6	5	30	1	1	2021-02-26	2021-03-26	Yes	Yes	G1 skin	No		No		Yes	2024-03-30	1128	1	N	N/A	1128	0	N	N/A	1128	0	N	N/A
1	Minature Schnauzer	10	CM	8	Maxilla	2021-10-01	Histopathology	2	28	2	2	Macroscopic	no	Yes (CT)	Yes (CT)	Yes	Yes	Yes	Incomplete	IMRT	Yes	8	4	32	1	1	2021-11-03	2021-11-24	Yes	Yes	G1 skin	Yes	G1 skin	No		No	2022-05-05	183	1	N	N/A	183	0	N	N/A	183	0	N	N/A
1	Pug	14	CM	8	Maxilla	2022-04-07	Histopathology			3	3	Macroscopic	no	Yes (cxr)	Yes (AUS)	Yes	No	Yes	Incomplete	IMRT	Yes	8	4	32	1	1	2022-05-05	2022-05-26	Yes	No				No		No	2022-06-18	44	1	N	N/A	44	0	N	N/A	44	0	N	N/A
1	Petit Basset Griffon Vendeen	9	SF	15.2	Maxilla	2022-03-18	Histopathology	1	2	1	0	Microscopic	yes	Yes (cxr)	No	Yes	Yes	Yes	Incomplete	IMRT	Yes	8	4	32	1	1	2022-05-13	2022-06-03	Yes	Yes	G2 skin, G1 MM	Yes	G1 brain (head tilt)	No		No	N/A	837	0	N	N/A	837	0	N	N/A	837	0	N	N/A
1	Yorkshire Terrier	11	CM	2.26	Mandible	2022-05-26	Histopathology	2	68	2	2	Macroscopic	no	Yes (CT)	No	Yes	No	No		3D-CRT	Yes	8	4	32	1	1	2022-07-08	2022-07-29	Yes	Yes	G2 MM, G1 skin	No		No		No	2022-09-29	83	1	Y	2022-09-29	83	1	N	N/A	222	0	N	N/A
1	Beagle	11	M	13	Maxilla	2022-04-12	Histopathology	2	16	3	3	Macroscopic	yes	Yes (cxr)	Yes (AUS)	Yes	Yes	No		IMRT	Yes	8	4	32	1	1	2022-07-19	2022-08-09	Yes	Yes	G2 MM, G1 skin	Yes	G1 skin	No		Yes	2023-10-06	444	1	Y	2023-10-06	444	1	N	N/A	479	0	N	N/A
1	Labrador Retriever	10	SF	23.3	Maxilla	2020-08-01	Histopathology	2	5	1	1	Macroscopic	yes	Yes (cxr)	Yes (AUS)	Yes	Yes	Yes	Incomplete	3D-CRT	Yes	6	6	36	1	1	2020-10-08	2020-11-12	Yes	Yes	G2 MM, G1 skin	Yes	Devitalized tooth within RT field	No		Yes	2021-04-26	200	1	N	N/A	282	0	N	N/A	282	0	Y	2021-04-26
1	English Shepherd Dog	10	SF	21.2	Soft palate	2021-04-05	Histopathology	2	20	3	3	Macroscopic	no	Yes (CT)	Yes (CT)	Yes	Yes	No		3D-CRT	Yes	6	6	36	1	1	2021-04-16	2021-05-20	Yes	Yes	G2 MM	No		Yes	Carboplatin at time of metastasis diagnosis, followed by temozolomide then toceranib	Yes	2021-06-14	59	1	N	N/A	241	0	N	N/A	241	0	Y	2021-06-14
1	Golden Retriever	12	CM	30.3	Maxilla	2021-03-02	Histopathology	2		2	0	Microscopic	no	Yes (cxr)	Yes (AUS)	Yes	Yes	Yes	Incomplete	3D-CRT	Yes	6	6	36	1	1	2021-04-22	2021-05-26	Yes	Yes	G2 MM	No		No		Yes	2021-08-10	110	1	Y	2021-08-10	110	1	N	N/A	110	0	N	N/A
1	Yorkshire Terrier	10	SF	6	Mandible	2021-06-10	Histopathology	2	22	2	3	Macroscopic	no	Yes (CT)	Yes (CT)	Yes	Yes	Yes	Incomplete	3D-CRT	No	6	6	36	1	1	2021-12-16	2022-01-05	Yes	Yes	G1 skin	No		No		No	2022-06-13	179	1	N	N/A	179	0	N	N/A	179	0	Y	2022-06-13
1	Dachshund	14	SF	7.35	Mandible	2022-01-24	Histopathology	2	6	1	0	Microscopic	no	Yes (CT)	Yes (CT)	Yes	Yes	Yes	Incomplete	3D-CRT	Yes	6	6	36	1	1	2022-03-29	2022-05-03	Yes	Yes	G1 MM, G1 skin	No		No		No	2022-09-14	169	1	N	N/A	444	0	N	N/A	444	0	Y	2022-09-14
1	Miniature Schnauzer	13	CM	9.64	Mandible	2022-05-30	Histopathology	2	>20	2	2	Macroscopic	yes	Yes (CT)	No	Yes	Yes	No		3D-CRT	Yes	6	6	36	1	1	2022-07-15	2022-08-18	Yes	Yes	G1 skin	No		Yes	Carboplatin x 3 at time of metastasis diagnosis, switched to toceranib for PD	No	2022-11-18	126	1	N	N/A	258	0	N	N/A	258	0	Y	2022-11-18
1	Mixed breed (Terrier)	15	CM	13.2	Mandible	2022-08-09	Histopathology	2	93	3	3	Macroscopic	yes	Yes (cxr)	No	Yes	Yes	No		3D-CRT	Yes	9	4	36	1	1	2022-09-22	2022-10-13	Yes	Yes	G1 MM, G1 skin	No		No		Yes	2022-11-02	41	1	N	N/A	41	0	N	N/A	41	0	N	N/A
1	Labrador Retriever	13	SF	27.6	Maxilla	2022-07-13	Histopathology	2	12	2	2	Macroscopic	yes	Yes (CT)	Yes (CT)	Yes	Yes	No		IMRT	Yes	9	4	36	1	1	2022-10-12	2022-11-02	Yes	Yes	G2 skin, G2 MM	Yes	G3 bone	No		No	2023-05-24	224	1	N	N/A	224	0	N	N/A	224	0	N	N/A
1	Siberian Husky mix	7	SF	26	Mandible	2022-09-14	Cytology			2	2	Macroscopic	yes	Yes (CT)	Yes (CT)	Yes	Yes	No		IMRT	Yes	9	4	36	1	1	2022-10-20	2022-11-10	Yes	Yes	G3 skin, G 2 MM	No		No		No	2023-05-26	218	1	N	N/A	218	0	N	N/A	218	0	N	N/A
1	Shetland Sheepdog	12	CM	12.9	Lip/buccal	2022-09-02	Histopathology	2	12	1	0	Microscopic	yes	Yes (cxr)	No	Yes	Yes	Yes	Incomplete	IMRT	Yes	9	4	36	1	1	2022-11-22	2022-12-13	Yes	Yes	G1 MM, G1 skin	No		No		No	2023-08-08	259	1	Y	2023-08-08	259	1	Y	2023-08-08	259	1	Y	2023-08-08
1	Golden Retriever mix	9	SF	23.3	Tongue	2023-01-12	Cytology			3	3	Macroscopic	no	Yes (cxr)	No	Yes	No	No		IMRT	Yes	9	4	36	1	1	2023-03-03	2023-03-23	Yes	Yes	G2 skin, G2 MM	Yes	G3 bone	No		No	2023-12-21	293	1	N	N/A	340	0	N	N/A	340	0	Y	2023-12-21
1	Dachshund	8	M	2.88	Maxilla	2022-12-13	Histopathology	2	7	2	2	Macroscopic	yes	Yes (cxr)	No	Yes	No	Yes		IMRT	Yes	9	4	36	1	1	2023-02-16	2023-03-09	Yes	Yes	G2 MM	No		No		No	2023-03-23	35	1	Y	2023-07-15	149	1	N	N/A	149	0	Y	2023-03-23
1	Bloodhound	6	CM	51.7	Maxilla	2023-01-25	Histopathology	2	7	2	2	Macroscopic	no	Yes (cxr)	No	Yes	Yes	Yes		IMRT	Yes	9	4	36	1	1	2023-02-06	2023-02-27	Yes	Yes	G1 MM, G1 skin	Yes	G1 eye KCS	No		No	2024-05-15	464	1	N	N/A	464	0	N	N/A	464	0	N	N/A
1	Goldendoodle	12	SF	32.4	Maxilla	2023-01-18	Histopathology	2	14	3	3	Macroscopic	no	Yes (CT)	Yes (CT)	Yes	Yes	Yes		IMRT	Yes	9	4	36	1	1	2023-03-14	2023-04-04	Yes	Yes	G2 MM, G2 skin, G1 eye	Yes	G3 MM	No		No	2023-07-01	123	1	N	N/A	123	0	N	N/A	123	0	Y	2023-07-01
1	Yorkshire Terrier	14	M	7.5	Maxilla	2024-02-08	Histopathology	2	11	2	0	Microscopic	no	Yes (cxr)	No	Yes	Yes	Yes	Incomplete	IMRT	Yes	9	4	36	1	1	2024-04-11	2024-05-02	Yes	Yes	G2 skin, G2 MM	Yes	G3 MM	No		No	2024-12-06	239	1	Y	2024-12-06	239	1	N	N/A	239	0	N	N/A
2	Cock-a-poo	14	M	10.8	Mandible	2017-10-26	Histopathology	2	4	2	0	Microscopic	No	Yes (cxr)	No	No	Yes	Yes (rDVM)	Incomplete	Manually calculated field		6	6	36	1	1	12/5/2017	1/16/2018	Yes	No				No		Yes	2018-08-29	267	1	Y	2018-08-29	267	1	N	N/A	437	0	N	N/A
2	Mixed breed	15	SF	4.6	Mandible	2017-12-27	Histopathology	1	2		0	Microscopic	No	Yes (CT)	Yes (CT)	Yes	Yes	Yes (rDVM)		3D-CRT		6	6	36	1	1	2018-01-30	2018-03-06	Yes	Yes	G1 MM	Yes	Xerostomia	No		Yes	2020-09-22	966	0	N	N/A	966	0	N	N/A	966	0	N	N/A
2	Alaskan Malamute	9	SF	44	Maxilla	2018-01-05	Histopathology	1	2	2	0	Microscopic	No	Yes (cxr)	No	No	No	Yes (rDVM)		3D-CRT		6	6	36	1	1	2018-01-30	2018-03-06	No	Yes	G1 MM	No		No		Yes	2019-02-27	393	1	Y	2019-02-27	393	1	N	N/A	532	0	N	N/A
2	Golden Retriever	12	CM	32.3	Laryngeal	2018-04-02	Histopathology	2	36	3	0	Microscopic	No	Yes (CT)	Yes (CT)	Yes	No	Yes (rDVM)	Incomplete	3D-CRT		6	6	36	1	1	2018-04-11	2018-05-16	Yes	No				No		Yes	2018-10-28	200	1	Y	2018-10-28	200	1	N	N/A	200	0	N	N/A
2	Basset Hound	15	SF	18.2	Mandible	2018-05-01	Histopathology	2	9	2	0	Microscopic	No	Yes (cxr)	No	No	Yes	Yes (rDVM)	Incomplete	3D-CRT		6	6	36	1	1	2018-05-15	2018-06-20	Yes	Yes	G1 MM	No		No		Yes	2018-11-18	187	0	N	N/A	187	0	N	N/A	187	0	N	N/A
2	Goldendoodle	12	SF	13.3	Tongue	2018-07-14	Histopathology	2	27			Macroscopic	No	Yes (cxr)	No	No	Yes	Yes (rDVM)	Incomplete	Manually calculated field		6	6	36	1	1	2018-07-26	2018-08-30	Yes	Yes	G1 MM	No		No		Yes	2018-11-27	124	1	N	N/A	137	0	N	N/A	137	0	Y	2018-11-27
2	Lab	12	CM	39.4	Soft palate	2019-01-28	Histopathology	2	14	1	1	Macroscopic	No	Yes (CT)	Yes (CT)	Yes	No	No	Incomplete	3D-CRT		6	6	36	1	1	2019-01-28	2019-03-05	Yes	No		No		No		Yes	2020-10-20	631	0	N	N/A	631	0	N	N/A	631	0	N	N/A
2	Lab	14	M	34	Mandible	2018-01-21	Histopathology	2	38	3	3	Macroscopic	No	Yes (cxr)	No	No	Yes	Yes (rDVM)	Incomplete	3D-CRT		6	6	36	1	1	2019-02-11	2019-03-18	Yes	No		No		No		No	2019-10-15	246	1	N	N/A	246	0	N	N/A	246	0	Y	2019-10-15
2	Mixed breed	16	SF	18.5	Maxilla	2019-01-31	Histopathology	2	40	2	2	Macroscopic	Yes	Yes (cxr)	No	No	No	Yes (rDVM)	Incomplete	Manually calculated field		6	6	36	1	1	2019-02-18	2019-03-26	Yes	No		No		No		No	2019-05-29	100	1	Y	2019-05-29	100	1	N	N/A	126	0	N	N/A
2	Pug	11	CM	11.2	Maxilla	2019-02-05	Histopathology	2	80	2	2	Macroscopic	No	Yes (CT)	Yes (CT)	Yes	No	Yes (rDVM)	Incomplete	Manually calculated field		6	6	36	1	1	2019-02-19	2019-03-26	Yes	No		No		No		No	2020-10-10	599	0	N	N/A	599	0	N	N/A	599	0	N	N/A
2	Pug	14	CM	14.5	Maxilla	2019-01-01	Histopathology	2	20			Macroscopic	No	Yes (CT)	Yes (CT)	Yes	Yes	Yes (rDVM)	Incomplete	3D-CRT		6	6	36	1	1	2019-02-20	2019-03-27	Yes	Yes	G2 eye KCS	No		No		No	2019-10-08	230	1	Y	2019-10-08	230	1	N	N/A	230	0	N	N/A
2	Mixed breed	12	CM	30.8	Maxilla	2018-12-20	Histopathology	2	8		0	Microscopic	No	Yes (CT)	No	Yes	Yes	Yes (rDVM)	Narrow	3D-CRT		6	6	36	1	1	2019-02-20	2019-03-27	Yes	Yes	G1 skin	No		No		No	2020-06-16	482	1	N	N/A	490	0	N	N/A	490	0	Y	2020-06-16
2	Chihuahua	11	SF	3.3	Mandible	2019-03-13	Histopathology	2	7	2	2	Macroscopic	No	Yes (cxr)	No	No	Yes	Yes (rDVM)	Incomplete	3D-CRT		6	6	36	1	1	2019-03-19	2019-04-23	Yes	Yes	G1 MM	No		Yes	Carboplatin x 3 at time of local recurrence 5 months post-RT	Yes	2019-10-07	202	1	Y	2019-10-07	202	1	N	N/A	308	0	N	N/A
2	Pointer	9	SF	28	Maxilla	2019-04-02	Histopathology	2	42			Macroscopic	No	Yes (CT)	No	Yes	Yes	Yes (rDVM)	Incomplete	Manually calculated field		6	6	36	1	1	2019-04-29	2019-05-20	Yes	Yes	G1 skin	Yes	G3 bone	No		No	2019-06-25	57	1	Y	2019-06-25	57	1	N	N/A	57	0	N	N/A
2	Mixed breed	15	CM	8.23	Maxilla	2019-04-08	Histopathology	2	6	2	2	Macroscopic	No	Yes (CT)	Yes (CT)	Yes	Yes	Yes (rDVM)	Incomplete	3D-CRT		5	6	30	1	1	2019-05-03	2019-05-20	Yes	Yes	G2 MM	No		No		Yes	2020-08-14	469	1	Y	2020-08-14	469	1	N	N/A	469	0	N	N/A
2	Rottweiler	10	CM	55.2	Maxilla	2019-09-16	Histopathology	2	20		0	Microscopic	No	Yes (CT)	Yes (CT)	Yes	Yes	Yes (rDVM)	Incomplete	3D-CRT		6	6	36	1	1	2019-09-19	20/24/2019	Yes	No		No		No		Yes	2020-10-26	403	0	N	N/A	403	0	N	N/A	403	0	N	N/A
2	Boxer	12	CM	35.4	Mandible	2019-07-17	Histopathology	2	5		0	Microscopic	No	Yes (cxr)	No	No	No	Yes (rDVM)	Incomplete	Manually calculated field		6	6	36	1	1	2019-10-21	2019-12-06	Yes	No		No		No		No	2020-10-21	366	0	N	N/A	366	0	N	N/A	366	0	N	N/A
2	Chow	12	CM	24.7	Tongue	2019-07-24	Histopathology	2	9	1	1	Macroscopic	Yes	Yes (cxr)	No	No	Yes	Yes (rDVM)	Incomplete	Manually calculated field		6	6	36	1	1	2019-12-31	2019-02-04	Yes	Yes	G1 MM	No		Yes	Carboplatin at time of metastasis diagnosis	Yes	2020-03-17	77	1	N	N/A	142	0	Y	2020-03-17	77	1	Y	2020-03-17
2	Welsh Terrier	15	CM	7.9	Lip/buccal	2019-01-08	Histopathology	2	16		0	Microscopic	Yes	Yes (cxr)	No	No	No	Yes (rDVM)	Incomplete	Manually calculated field		6	6	36	1	1	2020-01-08	2020-02-11	Yes	No		No		No		Yes	2021-02-01	390	0	N	N/A	390	0	N	N/A	390	0	N	N/A
2	Yorkshire Terrier	10	CM		Mandible	2019-10-11	Histopathology	2	38	2	2	Macroscopic	No	Yes (cxr)			Yes	Yes (rDVM)		3D-CRT		6	6	36	1	1	2019-10-11	2019-11-14	Yes	Yes	G1 MM	No		No		Yes	2020-01-05	86	1	Y	2020-01-05	86	1	N	N/A	86	0	N	N/A
3	Bluetick coonhound	14	SF	35	Maxilla	2020-06-17	Cytology			2	0	Microscopic	No	Yes (cxr)	No	Yes	No	No		IMRT		6	6	36	2	1	2020-06-29	2020-07-16	Yes	Yes	G1 MM	No		No		Yes	2020-12-31	185	1	Y	2020-12-31	185	1	N	N/A	199	0	N	N/A
3	English Springer Spaniel	14	SF	18.9	Mandible	2020-06-20	Histopathology	2	5			Macroscopic	No	Yes (cxr)	No	Yes	No	No	Incomplete	IMRT		6	6	36	2	1	2020-06-26	2020-07-13	Yes	No		No		Yes	Carboplatin x 4	Yes	2020-08-04	39	1	Y	2021-02-04	223	1	N	N/A	223	0	Y	2020-08-04
3	Yorkshire Terrier	14	SF	2.86	Mandible	2020-05-19	Cytology			2	2	Macroscopic	Yes	Yes (CT)	No	Yes	Yes	No		IMRT		6	6	36	2	1	2020-06-23	2020-07-10	Yes	No		No		Yes	Carboplatin x 3	Yes	2020-10-08	107	1	Y	2020-10-08	107	1	N	N/A	216	0	N	N/A
3	Mixed breed	12	CM	25.6	Maxilla	2020-06-02	Histopathology	2	9		0	Microscopic	Yes	Yes (CT)	No	Yes	Yes	Yes (rDVM)	Incomplete	IMRT		6	6	36	2	1	2020-06-18	2020-07-23	Yes	Yes	G1 MM	No		Yes	Carboplatin x 4	Yes	2020-10-27	131	1	N	N/A	230	0	N	N/A	230	0	Y	2020-10-27
3	Great Dane	8	SF	41.7	Mandible	2019-11-10	Histopathology	2	85			Macroscopic	No	Yes (cxr)	No	Yes	Yes	Yes (rDVM)	Incomplete	IMRT		6	6	36	2	1	2020-03-09	2020-03-26	Yes	No		No		No		Yes	2020-04-07	29	1	Y	2020-04-07	29	1	N	N/A	29	0	N	N/A
3	MBD	9	SF	33.2	Maxilla	2020-01-23	Histopathology	2	15	2	0	Microscopic	Yes	Yes (cxr)	No	Yes	Yes	Yes (rDVM)	complete	IMRT		6	6	36	2	1	2020-03-23	2020-04-09	Yes	Yes	G2 MM	No		No		Yes	2021-01-01	284	0	N	N/A	284	0	N	N/A	284	0	N	N/A
3	Miniature Schnauzer	13	CM	8.1	Mandible	2019-12-27	Histopathology					Macroscopic	Yes	Yes (cxr)	Yes (AUS)	Yes	No	No		IMRT		6	6	36	2	1	2020-02-10	2020-02-28	Yes	Yes	G1 MM	No		Yes	Carboplatin for AGASACA treatment	Yes	2020-06-27	138	1	N	N/A	138	0	N	N/A	138	0	Y	2020-06-27
3	Lhasa Apso	13	SF	6.4	Maxilla	2018-04-25	Histopathology	1	1			Macroscopic	Yes	Yes (cxr)	No	Yes	No	Yes (rDVM)	Incomplete	3D-CRT		6	6	36	2	1	2019-07-03	2019-07-22	Yes	Yes	G1 MM	No		No		Yes	2021-02-08	586	0	N	N/A	586	0	N	N/A	586	0	N	N/A
3	Golden Retriever	13	CM	28	Maxilla	2018-02-27	Histopathology			2	2	Macroscopic		Yes (CT)	No	Yes	Yes	No		3D-CRT		6	6	36	2	1	2019-01-08	2019-01-24	Yes	No		No		No		Yes	2019-03-01	52	1	N	N/A	110	0	N	N/A	110	0	Y	2019-03-01
3	Corgi	9	SF	22	Maxilla	2018-04-01	Histopathology					Macroscopic	No	Yes (cxr)	Yes (CT)	Yes	No	No		3D-CRT		6	6	36	2	1	2018-06-26	2018-07-13	Yes	No		No		No		Yes	2019-01-24	212	1	N	N/A	370	0	N	N/A	370	0	Y	2019-01-24
3	JRT	11	CM	10.8	Mandible						0	Microscopic		Yes (cxr)	No	Yes	No	No		3D-CRT		6	6	36	2	1	2018-02-27	2018-03-16	Yes	Yes	G2 skin	No		No		Yes	2019-01-01	308	0	N	N/A	308	0	N	N/A	308	0	N	N/A
3	Weimaraner	12	CM		Maxilla		Histopathology					Macroscopic		Yes (CT)	No	Yes	No	Yes (rDVM)	Complete	3D-CRT		6	6	36	2	1	2016-12-06	2016-12-26	Yes					No		No	2018-03-01	450	1	Y	2018-03-01	450	1	N	N/A	450	0	N	N/A
3	Pug	10	CM		Lip/buccal	2016-08-19	Histopathology	2	9			Macroscopic	No	Yes (cxr)	Yes (AUS)	Yes	No	Yes (rDVM)	Incomplete	Manually calculated field		6	6	36	2	1	2016-10-04	2016-10-24	Yes	Yes	G1 skin	No		No		Yes	2018-04-19	562	1	N	N/A	569	0	N	N/A	569	0	Y	2018-04-19
3	Mixed breed	13	SF	5.35	Mandible	2015-10-01					0	Microscopic								Manually calculated field		6	6	36	2	1	2015-09-25	2015-10-16	Yes			Yes	G3 bone	No		Yes	2016-06-30	279	1	Y	2016-06-30	279	1	N	N/A	580	0	N	N/A
3	GSD	6	CM	25	Maxilla						0	Microscopic	Yes	Yes (cxr)		Yes	No	Yes (rDVM)		3D-CRT		6	6	36	2	1	2016-05-10	2016-05-27	Yes					No		Yes	2016-11-21	195	0	N	N/A	195	0	N	N/A	195	0	N	N/A
3	Border Collie	12	CM	22	Lip/buccal	2012-03-09	Histopathology	2	32			Macroscopic	Yes	Yes (cxr)	No	Yes	Yes	Yes	complete	3D-CRT		6	6	36	2	1	2014-02-11	2014-02-28	No	Yes	G1 MM	No		Yes	Carboplatin x 7, temozolamide x 3, darcarbazine x 2	Yes	2014-04-18	66	1	Y	2014-04-18	66	1	N	N/A	147	0	Y	2014-04-18
3	Yorkshire Terrier	15	SF	2.7	Soft palate	2013-02-11						Macroscopic		Yes (cxr)		Yes	No	No		3D-CRT		6	6	36	2	1	2013-02-13	2013-03-04	Yes	Yes	G1 MM	No		No		Yes	2013-04-04	50	1	Y	2013-04-04	50	1	N	N/A	50	0	N	N/A
3	Pekingese	13	SF	5	Mandible	2010-08-09	Histopathology	2	5	2	2	Macroscopic	Yes	Yes (cxr)	No	Yes	Yes	Yes	Incomplete	Manually calculated field		6	6	36	1	1	2010-08-31	2010-09-17	Yes	Yes	G1 MM	No		No		Yes	2014-12-22	1574	1	N	N/A	1574	0	N	N/A	1574	0	Y	2014-12-22
4	English Setter	11	FS	31.3	Maxilla	2008-12-01	Histopathology	2	15	2	2	Macroscopic	No	Yes	No	No	Yes	No		Manually calculated field	Yes	6	6	36	1	1	2008-12-11	2009-01-14	Yes	Yes	G3 MM, G3 skin (E-tube placement)	Yes	Xerostomia	Yes	Carboplatin x 4, cyclophosphamide	No	2009-05-08	148	1	Yes	2009-05-08	148	1	N	N/A	148	0	Yes	2009-05-08
4	Chesapeake Bay Retreiver	8	MI	39	Maxilla	11/15/2008; 2/27/2009	Histopathology	2	9	3	3	Macroscopic	No	Yes	No	Yes	Yes	Yes	Incomplete	Manually calculated field	Yes	one dose of 6 Gy, the 3 doses of 8 Gy	4	30	1	1	2009-03-10	2009-04-07	Yes					Yes	Carboplatin prior to RT	No	2009-06-30	112	1	No	N/A	112	0	N	N/A	112	0	No	N/A
4	Australian Heeler	13	MI	17.6	Mandible	2010-02-05	Histopathology	2	>5	3	0	Microscopic	No	Yes	No	No	No	Yes	Incomplete	Manually calculated field	Yes	8	4	32	1	1	2010-03-11	2010-04-14	Yes					No		No	2011-04-27	412	1	No	N/A	412	0	Y	2011-04-27	412	1	Yes	2011-04-27
4	Toy Poodle	15	MC	1.76	Maxilla	2011-07-29	Histopathology	1	2024-01-03	3	3	Macroscopic	No	Yes	No	No	No	No		Manually calculated field	No	6	6	36	1	1	2011-08-11	2011-08-11	No					No		Yes	2011-08-13	2	1	No	N/A	2	0	N	N/A	2	0	No	N/A
4	Labrador Retriever	9	FS	28.3	Soft palate	2011-08-17	Histopathology	2	44	2	2	Macroscopic		Yes	No	Yes	Yes			Manually calculated field	No	6	6	36	1	1	2011-09-06	2011-09-27	No					No		No	2012-03-27	203	1	No	N/A	224	0	Y	2012-03-27	203	1	Yes	2012-03-27
4	Mixed breed	8	MC	38.1	Tonsil	2012-01-17	Histopathology	2	high	2	2	Macroscopic	Yes	Yes	No	No	Yes	No		Manually calculated field	No	6	6	36	1	1	2012-02-08	2012-02-29	Yes	Yes	G2 MM			No		No	2012-03-10	31	1	No	N/A	31	0	N	N/A	31	0	No	N/A
4	Mixed breed	7	FS	27.2	Mandible	2012-06-29	Histopathology	2	13	2	2	Macroscopic	No	Yes	No	No	No	Yes	Incomplete	Manually calculated field	Yes	6	6	36	1	1	2012-07-24	2012-08-28	No	Yes	G1 MM			No		Yes	2013-01-15	175	1	Yes	2013-01-15	175	1	N	N/A	373	0	No	N/A
4	English Bulldog	9	FS	22.8	Maxilla	2011-12-14	Histopathology			3	3	Macroscopic		Yes	No	Yes	Yes	Yes	Incomplete	3DCRT	Yes	8	4	32	1	1	2012-08-03	2012-08-23	No	No		No		No		Yes	2012-12-01	120	1	Yes	2012-11-12	101	1	N	N/A	120	0	No	N/A
4	Mixed breed	13	MC	35	Lip/buccal	2012-08-07	Histopathology	2	15	3	3	Macroscopic	No	Yes	No	No	Yes	No		Manually calculated field	Yes	6	6	36	1	1	2012-08-16	2012-09-20	No					No		No	2013-01-28	165	1	Yes	2013-01-28	165	1	N	N/A	181	0	Yes	2013-02-13
4	Mixed breed	15	MC	8	Maxilla	2013-05-30	Histopathology	2	4	2	2	Macroscopic		Yes	Yes	Yes	Yes	No		3D-CRT	Yes	6	6	36	1	1	2013-05-31	2013-07-05	No			Yes	G3 bone	No		Yes	2013-10-16	138	1	Yes	2013-10-16	138	1	Y	2013-10-16	138	1	No	N/A
4	Mixed breed	7	FS	30.5	Mandible	2013-07-26	Cytology			2	2	Macroscopic		Yes	No	No	Yes	No		Manually calculated field	No	6	6	36	1	1	2013-07-30	2013-08-29	Yes	Yes	G2 MM			No		No	2013-11-07	100	1	Yes	2013-11-07	100	1	Y	2013-11-13	106	1	Yes	2013-12-02
4	Mixed breed	13	MC	36.7	Maxilla	2015-02-13	Histopathology	2	5	2	2	Macroscopic	No	Yes	Yes	Yes	No	No		3D-CRT	No	6	6	36	1	1	2015-03-04	2015-04-15	No	No				No		No	2015-11-13	254	1	Yes	2015-11-13	254	1	N	N/A	286	0	No	N/A
4	Pug	12	FS	8.9	Maxilla	2017-03-10	Histopathology	2	19			Macroscopic	No	Yes	No	No	Yes	No		Manually calculated field	No	6	5	30	1	1	2017-04-10	2017-04-10	No					No		No	2017-04-17	7	1	No	N/A	7	0	Y	2017-04-17	7	1	No	N/A
4	Mixed breed	13	FS	8.3	Mandible	2019-02-13	Histopathology	2	18	1	1	Macroscopic	Yes	Yes	No	No	Yes	Yes	Incomplete	Manually calculated field	Yes	8	4	32	1	1	2019-05-06	2019-06-06	No	No				No		No	2019-12-27	235	1	Yes	2019-12-27	235	1	N	N/A	246	0	No	N/A
4	German short hair pointer	10.4	FS	32.2	Maxilla	2020-05-09	Histopathology	2	12		0	Microscopic	No	Yes	No	Yes	Yes	Yes	Incomplete	Electrons	Yes	6	6	36	1	1	2020-06-03	2020-07-08	No	Yes	G2 MM, G1 skin			Yes	Toceranib at time of progression; carboplatin at failure 2 months later	Yes	2020-09-16	105	1	Yes	2020-09-16	105	1	N	N/A	178	0	No	N/A
4	Dachshund	11.9	FS	13.6	Lip/buccal	2020-11-24	Cytology	1	occasional	3	3	Macroscopic	No	Yes	No	No	Yes	No		Manually calculated field	Yes	6	6	36	1	1	2020-12-09	2021-01-13	No					No		No	2022-02-11	429	1	Yes	2022-02-11	429	1	Y	2022-02-11	429	1	No	N/A
4	Munsterlander	13.8	FS	29.2	Lip/buccal	2022-05-31	Histopathology			3	3	Macroscopic	No	Yes	Yes	No	Yes	Yes	Incomplete	Manually calculated field	No	6	6	36	1	1	2022-09-21	2022-10-12	No					Yes	Toceranib prior to RT	No	2022-10-18	27	1	No	N/A	27	0	N	N/A	27	0	No	N/A
4	Mixed breed	4.7	FS	23	Maxilla	2022-08-03	Histopathology	2	37	2	2	Macroscopic	Yes	Yes	No	Yes	Yes	No		3D-CRT	Yes	6	6	36	1	1	2022-10-17	2022-11-21	No					No		Yes	2023-07-08	264	1	Yes	2023-07-08	264	1	N	N/A	613	0	No	N/A
4	Lab	8.4	FS	31.7	Lip/buccal	2022-11-10	Histopathology	2	19	1	0	Microscopic		Yes	No	Yes	Yes			3D-CRT	Yes	6	6	36	1	1	2022-12-15	2023-01-27	No					No		No	2023-07-17	214	1	Yes	2023-07-17	214	1	N	N/A	669	0	No	N/A
4	Mixed breed	12.1	MC	30.3	Mandible	2022-12-15	Histopathology	2	22		0	Microscopic	No	Yes	No	Yes	Yes	Yes	Incomplete	3D-CRT	No	6	6	36	1	1	2023-01-31	2023-02-07	No					No		Yes	2024-05-30	485	1	No	N/A	485	0	N	N/A	485	0	No	N/A
4	Yorkshire Terrier	13	MC	2.1	Mandible	2023-06-26	Histopathology	2	22	2	2	Macroscopic	No	Yes	No	No	No	Yes	Incomplete	Manually calculated field	Yes	6	6	36	1	1	2023-08-17	2023-09-20	No	Yes	G3MM, G1 skin			No		No	2024-05-28	285	1	No	N/A	285	0	N	N/A	285	0	No	N/A
4	Mixed breed	12.3	MC	26.1	Maxilla	2023-12-05	Histopathology	2	35	2	2	Macroscopic	No	Yes	No	Yes	Yes	Yes	Incomplete	Manually calculated field	Yes	6	6	36	1	1	2024-02-29	2024-04-11	No					Yes	Bleomycin (ECT) x 2; toceranib x 2 doses	Yes	2024-06-25	117	1	Yes	2024-06-25	117	1	N	N/A	229	0	Yes	2024-09-10
4	Lab	10.1	MC	36.9	Mandible	2023-12-12	Histopathology	2	6	1	0	Microscopic	No	Yes	Yes	No	Yes	Yes	Incomplete	Manually calculated field	Yes	6	6	36	1	1	2024-03-19	2024-04-26	Yes	No		No		No		No	N/A	258	0	No	N/A	258	0	N	N/A	258	0	No	N/A
4	Mixed breed	13.2	MC	20.8	Mandible	2024-03-13	Histopathology	2	10	1	0	Microscopic	No	Yes	No	Yes	Yes	Yes	Incomplete	3D-CRT	Yes	6	6	36	1	1	2024-04-11	2024-05-16	No			Yes	G1 eye	No		No	N/A	235	0	No	N/A	235	0	N	N/A	235	0	No	N/A
[truncated: 8 more columns]

## Sheet: RT data
Institution	Prescription	RT modality	Normalization	Radiation type	Field orientation	# of fields	Bolus on skin	Bolus in mouth	Wedges	Field shaping	Prescription for nodes	Separate isocenter/plan for nodes?	GTV D2% (Gy)	GTV D98% (Gy)	CTV/PTV D2% (Gy)	CTV/PTV D98% (Gy)	Size of expansion around nodes	LN GTV D2% (Gy)	LN D98% (Gy)
1	6 Gy x 6, weekly	IMRT	101.2	Photons - 6 MV	Coplanar	7	No bolus on skin	Yes	None Used	MLC (IMRT)	Same as for primary	Single isocenter/plan (move to Dosimetry section -- far right)	38	37	38.8	35.3	0.7	38.5	35.7
1	6 Gy x 6, weekly	IMRT	100	Photons - 6 MV	Coplanar	5	Yes, 0.5 cm	Yes	None Used	MLC (IMRT)	Same as for primary	Single isocenter/plan (move to Dosimetry section -- far right)	38.2	36.1	39.1	35.5	0.7	38.9	35.6
1	6 Gy x 6, weekly	3D-CRT	92.7	Photons - 6 MV	Coplanar	2	Yes, 0.5 cm	Yes	Yes	MLC (static)	Same as for primary	Separate plan for nodes (Complete section to the right!)	38.8	37.2	39.5	35.7	0.7	38.3	35.6
1	6 Gy x 6, weekly	3D-CRT	100	Photons - 6 MV	Coplanar	2	No bolus on skin	Yes	Yes	MLC (static)	Same as for primary	Single isocenter/plan (move to Dosimetry section -- far right)	38.6	27.3	38.8	30.9	1	39.1	35.5
1	6 Gy x 6, weekly	IMRT	96.5	Photons - 6 MV	Coplanar	7	Yes, 0.5 cm	Yes	None Used	MLC (IMRT)	Same as for primary	Single isocenter/plan (move to Dosimetry section -- far right)	39.7	38	40.1	34.9	1	40.6	35.4
1	6 Gy x 6, weekly	Manual Set-up	100	Photons - 6 MV	Coplanar	2	Yes, 0.5 cm	Yes	None Used	None	Same as for primary	Single isocenter/plan (move to Dosimetry section -- far right)	manual plan
1	6 Gy x 6, weekly	Manual Set-up	100	Photons - 6 MV	Coplanar	2	Yes, 0.5 cm	Yes	None Used	None	Same as for primary	Single isocenter/plan (move to Dosimetry section -- far right)	manual plan
1	6 Gy x 6, weekly	Manual Set-up	100	Photons - 6 MV	Coplanar	2	Yes, 1 cm	Yes	None Used	Blocks	Same as for primary	Single isocenter/plan (move to Dosimetry section -- far right)	manual plan
1	6 Gy x 6, weekly	Manual Set-up	100	Photons - 6 MV	Coplanar	2	Yes, 0.5 cm	Yes	None Used	None	Same as for primary	Single isocenter/plan (move to Dosimetry section -- far right)	manual plan
1	6 Gy x 6, weekly	3D-CRT	95	Photons - 6 MV	Coplanar	2	Yes, 0.5 cm	No	Yes	MLC (static)	Same as for primary	Single isocenter/plan (move to Dosimetry section -- far right)	39	36.6	38.9	33.4	1	38.1	35.8
1	6 Gy x 6, weekly	3D-CRT	94.3	Photons - 6 MV	Coplanar	2	Yes, 0.5 cm	No	Yes	MLC (static)	Same as for primary	Single isocenter/plan (move to Dosimetry section -- far right)					2	40.6	34
1	6 Gy x 6, weekly	3D-CRT	99	Photons - 6 MV	Coplanar	2	Yes, 0.5 cm	Yes	Yes	MLC (static)	Same as for primary	Single isocenter/plan (move to Dosimetry section -- far right)	CTV only		38.3	35.9	1	37.8	33.3
1	6 Gy x 6, weekly	3D-CRT	100	Photons - 10 MV	Coplanar	2	No bolus on skin	Yes	Yes	MLC (static)	Same as for primary	Single isocenter/plan (move to Dosimetry section -- far right)	37.7	35.7	38.2	35	0.7	37.8	34.8
1	6 Gy x 6, weekly	3D-CRT	95	Photons - 6 MV	Coplanar	2	Yes, 0.5 cm	Yes	Yes	MLC (static)	Same as for primary	Single isocenter/plan (move to Dosimetry section -- far right)	38	37.4	39.2	25.6	1	39.1	35.4
1	6 Gy x 6, weekly	3D-CRT	95	Photons - 6 MV	Coplanar	4	Yes, 0.5 cm	Yes	Yes	MLC (static)	Same as for primary	Single isocenter/plan (move to Dosimetry section -- far right)	39.9	37.3	40	15.1	0.7	40.5	36.1
1	6 Gy x 6, weekly	3D-CRT	95	Photons - 6 MV	Coplanar	2	Yes, 1 cm	Yes	None Used	MLC (static)	Same as for primary	Single isocenter/plan (move to Dosimetry section -- far right)	38.3	37.2	38.9	33.6	1	39.2	36.1
1	6 Gy x 6, weekly	Manual Set-up	100	Photons - 6 MV	Coplanar	2	Yes, 1 cm	Yes	None Used	None	Same as for primary	Single isocenter/plan (move to Dosimetry section -- far right)	manual plan
1	6 Gy x 5, weekly	Manually calculated field	100	Photons - 6 MV	Coplanar	2	Yes (0.5 cm superflab)	Yes	None	None	Same as for primary	Single isocenter/plan
1	8 Gy x 4, weekly	IMRT	100	Photons - 6 MV	Coplanar	7	Yes (0.5 cm superflab)	Yes	None	IMRT	Same as for primary	Single isocenter/plan	33.6	32.6	33.7	30.7	1 cm	33.8	32.9
1	8 Gy x 4, weekly	IMRT	100	Photons - 6 MV	Coplanar	7	No	Yes	None	IMRT	Same as for primary	Single isocenter/plan	35.7	31.1	36	27.5	1 cm	36.4	33.9
1	8 Gy x 4, weekly	IMRT	100	Photons - 6 MV	Coplanar	7	Yes (0.5 cm superflab)	Yes	None	IMRT	Same as for primary	Single isocenter/plan	33.7	32.9	34.7	23.9	1 cm	34.4	32.9
1	8 Gy x 4, weekly	3DCRT	100	Photons - 6 MV	Coplanar	2	Yes (1 cm superflab)	Yes	None	MLC	Same as for primary	Single isocenter/plan	33	31.2	33.1	24.7	1 cm	33.2	32.4
1	8 Gy x 4, weekly	IMRT	92	Photons - 6 MV	Coplanar	7	Yes (0.5 cm superflab)	Yes	None	IMRT	Same as for primary	Single isocenter/plan	34.7	30.7	34.5	24.1	1 cm	33.5	31.7
1	6 Gy x 6, weekly	3DCRT	95	Photons - 6 MV	Coplanar	3 (oral), 2 (LN)	Yes (0.5 cm superflab)	Yes	None	MLC	Same as for primary	Yes	38.4	33.3	39.2	24.2	7 mm	38.7	37.5
1	6 Gy x 6, weekly	3DCRT	97	Photons - 6 MV	Coplanar	4	Yes (0.5 cm superflab)	Yes	None	MLC	Same as for primary	Single isocenter/plan	38.1	36.4	38.3	35.8	7 mm	38	36.8
1	6 Gy x 6, weekly	3DCRT	100	Photons - 6 MV	Coplanar	4	Yes (1 cm superflab)	Yes	None	MLC	Same as for primary	Single isocenter/plan	37.3	35.5	38	33.8	7 mm	37.5	36.8
1	6 Gy x 6, weekly	3DCRT	98	Photons - 6 MV	Coplanar	3	Yes (0.5 cm superflab)	Yes	None	MLC	Same as for primary	Single isocenter/plan	38.2	36.4	37.9	33.4	7 mm	38.3	37.4
1	6 Gy x 6, weekly	3DCRT	95	Photons - 6 MV	Coplanar	3	Yes (1 cm superflab)	No	None	MLC	Same as for primary	Single isocenter/plan	37.6	36.2	37.6	33.6	7 mm	36	35.4
1	6 Gy x 6, weekly	3DCRT	100	Photons - 6 MV	Coplanar	2	Yes (0.5 cm superflab)	Yes	None	MLC	Same as for primary	Single isocenter/plan	37	36.5	37.5	33.5	1 cm	37.3	36.4
1	9 Gy x 4, weekly	3DCRT	100	Photons - 6 MV	Coplanar	3	Yes (0.5 cm superflab)	Yes	None	MLC	Same as for primary	Single isocenter/plan	38.4	36.6	38.4	35.2	1 cm	38.5	36.3
1	9 Gy x 4, weekly	IMRT (oral), 3DCRT (LNN)	99.1 (oral), 97.7 (LNN)	Photons - 6 MV	Coplanar	7 (oral), 2 (LNN)	Yes (0.5 cm superflab)	Yes	None	IMRT/MLC	Same as for primary	Yes	38.5	37.1	38.7	35.6	1 cm	38.6	37.2
1	9 Gy x 4, weekly	IMRT	96.5	Photons - 6 MV	Coplanar	7	Yes (0.5 cm superflab)	Yes	None	IMRT	Same as for primary	Single isocenter/plan	38.3	37	38.5	35.4	1 cm	38.3	36
1	9 Gy x 4, weekly	IMRT	100.5	Photons - 6 MV	Coplanar	7	Yes (1 cm superflab)	Yes	None	IMRT	Same as for primary	Single isocenter/plan	36.8	36.3	37.2	35.6	1 cm	36.7	36
1	9 Gy x 4, weekly	IMRT	99.6	Photons - 6 MV	Coplanar	7	Yes (0.5 cm superflab)	Yes	None	IMRT	Same as for primary	Single isocenter/plan	38	37.3	38.7	37.1	1 cm	39.3	37.5
1	9 Gy x 4, weekly	IMRT	95	Photons - 6 MV	Coplanar	7	Yes (0.5 cm superflab)	Yes	None	IMRT	Same as for primary	Single isocenter/plan	37.7	36	38.6	35.6	1 cm	38	36.8
1	9 Gy x 4, weekly	IMRT	99.3	Photons - 6 MV	Coplanar	7	Yes (0.5 cm superflab)	Yes	None	IMRT	Same as for primary	Single isocenter/plan	37.9	36.6	38.2	35.5	1 cm	38.5	37.4
1	9 Gy x 4, weekly	IMRT	98	Photons - 6 MV	Coplanar	7	Yes (0.5 cm superflab)	Yes	None	IMRT	Same as for primary	Single isocenter/plan	39.2	36.7	39.4	32.1	1 cm	39.1	37
1	9 Gy x 4, weekly	IMRT	96.3	Photons - 6 MV	Coplanar	7	Yes (0.5 cm superflab)	Yes	None	IMRT	Same as for primary	Single isocenter/plan	39.9	38	39.6	34.3	1 cm	38.7	36
2	6 Gy x 6, weekly	Manual Set-up		Photons - 6 MV	Coplanar		Yes, 1 cm	Yes	None Used	None	Same as for primary	Single isocenter/plan
2	6 Gy x 6, weekly	3D-CRT	95	Photons - 6 MV	Coplanar	2	Yes, 0.5 cm	Yes	None Used	MLC (static)		Single isocenter/plan
2	6 Gy x 6, weekly	3D-CRT	92	Photons - 6 MV	Coplanar	2	Yes, 0.5 cm	Yes	Yes	MLC (static)	Same as for primary	Single isocenter/plan
2	6 Gy x 6, weekly	3D-CRT		Photons - 6 MV	Coplanar	2	Yes, 0.5 cm	Yes	None Used	None
2	6 Gy x 6, weekly	Manual Set-up		Photons - 6 MV	Coplanar	no paper record or planning computer data avial
2	6 Gy x 6, weekly	Manual Set-up		Photons - 6 MV	Coplanar	no paper record or planning computer data avial
2	6 Gy x 6, weekly	3D-CRT		Photons - 6 MV	Coplanar	4	Yes, 0.5 cm	Yes	None Used	MLC (static)	Same as for primary	Single isocenter/plan
2	6 Gy x 6, weekly	Manual Set-up		Photons - 6 MV	Coplanar	3	No bolus on skin	No	None Used	MLC (static)	Same as for primary	Single isocenter/plan
2	6 Gy x 6 weekly	Manual Set-up		Photons - 6 MV	Coplanar	no paper record or planning computer data avial
2	6 Gy x 6, weekly	3D-CRT		Photons - 6 MV	Coplanar	2	No bolus on skin	Yes	None Used	None	Same as for primary	Single isocenter/plan
2	6 Gy x 6, weekly	3D-CRT		Photons - 6 MV	Coplanar	4	No bolus on skin	No	Yes	MLC (static)	Same as for primary	Single isocenter/plan
2	6 Gy x 6, weekly	3D-CRT		Photons - 6 MV	Coplanar	7	Yes, 0.5 cm	Yes	None Used	MLC (static)	Same as for primary	Single isocenter/plan
2	6 Gy x 6, weekly	Manual Set-up		Photons - 6 MV	Coplanar	2	Yes, 0.5 cm	Yes	None Used	MLC (static)	Same as for primary	Single isocenter/plan
2	6 Gy x 6, weekly	3D-CRT		Photons - 6 MV	Coplanar	2	Yes, 0.5 cm	Yes	None Used	MLC (static)	Same as for primary	Single isocenter/plan
2	6 Gy x 6, weekly	3D-CRT		Photons - 6 MV	Coplanar	4	Yes, 0.5 cm	Yes	None Used	MLC (static)	Same as for primary	Single isocenter/plan
2	6 Gy x 6, weekly	IMRT		Photons - 6 MV	Coplanar	4	Yes, 0.5 cm	Yes	None Used	MLC (static)	Same as for primary	Single isocenter/plan
2	6 Gy x 6, weekly	Manual Set-up		Photons - 6 MV	Coplanar	2	No bolus on skin	Yes	None Used	None	Same as for primary	Single isocenter/plan
2	6 Gy x 6, weekly	Manual Set-up		Photons - 6 MV	Coplanar	2	Yes, 0.5 cm	Yes	None Used	None	Same as for primary	Single isocenter/plan
2	6 Gy x 6, weekly	Manual Set-up		Photons - 6 MV	Coplanar	2	No bolus on skin	Yes	None Used	None	Same as for primary	Single isocenter/plan
2	6 Gy x 6, weekly	3D-CRT		Photons - 6 MV	Coplanar	2	Yes, 0.5 cm	Yes	None Used	None	Same as for primary	Separate plan for nodes
3	6 Gy x 6, biweekly	IMRT		Photons - 6 MV
3	6 Gy x 6, biweekly	IMRT		Photons - 6 MV
3	6 Gy x 6, biweekly	IMRT		Photons - 6 MV
3	6 Gy x 6, biweekly	IMRT		Photons - 6 MV
3	6 Gy x 6, biweekly	IMRT		Photons - 6 MV
3	6 Gy x 6, biweekly	IMRT		Photons - 6 MV
3	6 Gy x 6, biweekly	3D-CRT		Photons - 6 MV
3	6 Gy x 6, biweekly	3D-CRT		Photons - 6 MV
3	6 Gy x 6, biweekly	3D-CRT		Photons - 6 MV
3	6 Gy x 6, biweekly	3D-CRT		Photons - 6 MV
3	6 Gy x 6, biweekly	3D-CRT		Photons - 6 MV
3	6 Gy x 6, biweekly	3D-CRT		Photons - 6 MV
3	6 Gy x 6, biweekly	Manual Set-up		Photons - 6 MV
3	6 Gy x 6, biweekly	Manual Set-up
3	6 Gy x 6, biweekly	3D-CRT		Photons - 6 MV
3	6 Gy x 6, biweekly	3D-CRT		Photons - 6 MV
3	6 Gy x 6, biweekly	3D-CRT		Photons - 6 MV
3	6 Gy x 6, biweekly	Manual Set-up		Electrons
4	6 Gy x 6, weekly	Manually calculated field	100	Photons - 6 MV	Coplanar	2	Yes	Yes	None	None	Same as for primary	Single isocenter/plan
4	6 Gy x 1, 8 Gy x 3, weekly	Manually calculated field (Fx1), 3DCRT (Fx2-4)	100	Photons - 6 MV	Coplanar	2	Yes (Fx1), No (Fx2-4)	Yes (Fx 1), No (Fx2-4)	None	MLC (static)	Same as for primary	Single isocenter/plan	17	14.1	17	13.2	2 cm	16.8	14.4
4	8 Gy x 4, weekly	Manually calculated field	100	Photons - 6 MV	Coplanar	2	No	Yes	None	None	Same as for primary	Single isocenter/plan
4	6 Gy x 6, weekly	Manually calculated field	100	Photons - 6 MV	Coplanar	2	Yes, 1 cm	Yes	None	None
4	6 Gy x 6, weekly	3D-CRT	285	Photons - 6 MV/10 MV	Coplanar	3	No	No	Yes	MLC (static)			38.1	36.1	38.1	35.3
4	6 Gy x 6, weekly	Manually calculated field	100	Photons - 6 MV	Coplanar	2	Yes, 0.5 cm	Yes	None	None	Same as for primary	Single isocenter/plan
4	6 Gy x 6, weekly	Manually calculated field	100	Photons - 6 MV	Coplanar	2	Yes, 0.5 cm	Yes	None	None
4	8 Gy x 4, weekly	3D-CRT	100	Photons - 6 MV/10 MV	Coplanar	6	No	No	None	MLC (static)			34.3	29.7	34..3	28.8
4	6 Gy x 6, weekly	Manually calculated field	100	Photons - 6 MV	Coplanar	2	Yes, intra-oral	No	None	None
4	6 Gy x 6, weekly	3D-CRT	100	Photons - 6 MV	Coplanar	3	Yes, 0.5 cm	No	None	MLC (static)			38.4	35.6	38.4	29.6
4	6 Gy x 6, weekly	Manually calculated field	100	Photons - 6 MV	Coplanar	2	Yes, 0.5 cm	Yes	None	None	Same as for primary	Single isocenter/plan
4	6 Gy x 6, weekly	3D-CRT	270	Photons - 6 MV	Coplanar	3	No	No	None	MLC (static)			34.5	59.8	34.5	15.9
4	6 Gy x 6, weekly	Manually calculated field	100	Photons - 6 MV	Coplanar	2	No	No	None	None
4	8 Gy x 4, weekly	Manually calculated field	100	Photons - 6 MV	Coplanar	2	Yes, intra-oral	Yes	None	None
4	6 Gy x 6, weekly	Electrons	None	Electron - 9E	Coplanar	1	Yes, 1 cm	Yes	None	None
4	6 Gy x 6, weekly	Manually calculated field	None	Photons - 6 MV	Coplanar	2	Yes, 0.5 cm	Yes	None	None
4	6 Gy x 6, weekly	Manually calculated field	None	Photons - 6 MV	Coplanar	2	Yes, 0.5 cm	Yes	None	None
4	6 Gy x 6, weekly	3D-CRT	94.7	Photons - 6 MV	Coplanar	4	No	No	None	MLC (static)			38.8	35.7	39.2	35.2
4	6 Gy x 6, weekly	3D-CRT	95	Photons - 6 MV	Coplanar	4	Yes, 1 cm	Yes	None	MLC (static)			38.3	36.9	39	34.7
4	6 Gy x 6, weekly	3D-CRT	94	Photons - 6 MV	Coplanar	3	Yes, 1 cm	No	Yes	MLC (static)			38.4	36.1	39	34.3
4	6 Gy x 6, weekly	Manually calculated field	None	Photons - 6 MV	Coplanar	2	Yes, 0.5 cm	Yes	None	None
4	6 Gy x 6, weekly	Manually calculated field	None	Photons - 6 MV	Coplanar	2	Yes, 0.5 cm	Yes	None	None
4	6 Gy x 6, weekly	Manually calculated field	None	Photons - 6 MV	Coplanar	2	Yes, intra-oral	Yes	None	None	Same as for primary	Separate plan for nodes
4	6 Gy x 6, weekly	3D-CRT	91.1	Photons - 6 MV	Coplanar	3	No	No	None	MLC (dose dynamic/static)			39.3	36.1	39.2	34.8
